# Supplementary material for: SETDB2 interacts with BUBR1 to induce accurate chromosome segregation independently of its histone methyltransferase activity
Source: FEBS Open Bio. 2024 Jan 9;14(3):444–54. doi: 10.1002/2211-5463.13761 (PMC10909981; doi:10.1002/2211-5463.13761)
Supplement: Supplementary file 1 — Fig. S1. SETDB2 expression is required for accurate chromosome segregation and proper mitosis. Fig. S2. Restored SETDB2 level rescues abnormal chromosome segregation and mitosis defects. Fig. S3. The protein sequence alignment of the Ado‐Met binding motif in SET family protein. Fig. S4. SETDB2 did not change the globe H3K9me3 level. Fig. S5. SETDB2 induces accurate chromosome segregation and proper mitosis in histone methyltransferase activity independent way. Fig. S6. The whole panel of immunoblots in Fig. 2B. [file FEB4-14-444-s002.zip]

Archive with 2 entries (2 files):
- feb413761-sup-0001-FigsS1-S6.pdf
- Figure_Legends.docx
