# Supplementary material for: SETDB2 interacts with BUBR1 to induce accurate chromosome segregation independently of its histone methyltransferase activity
Source: FEBS Open Bio. 2024 Jan 9;14(3):444–54. doi: 10.1002/2211-5463.13761 (PMC10909981; doi:10.1002/2211-5463.13761)
Supplement: Supplementary file 3 — Table S5. The cell count and the percentage of abnormal nuclear cell in Fig. 1B. Table S6. The cell count and the percentage of abnormal nuclear cell in Fig. 1F. Table S7. The cell count and the percentage of abnormal nuclear cell in Fig. 2C. [file FEB4-14-444-s003.xlsx]

## Sheet: Table S5
Table S5: The cell count and the the percentage of abnormal nuclear cell in Fig.1B
Name	Total	Cells with > 1 nuclei	Percentage（%）
NC-1	111	9	8.10811
NC-2	94	9	9.57447
NC-3	124	10	8.06452
NC-4	106	9	8.49057
NC-5	104	9	10.5769
siSETDB2-1-1	154	15	9.74026
siSETDB2-1-2	178	22	12.3596
siSETDB2-1-3	178	23	12.9213
siSETDB2-1-4	176	27	15.3409
siSETDB2-1-5	185	20	10.8108
siSETDB2-3-1	261	58	22.2222
siSETDB2-3-2	361	53	14.6814
siSETDB2-3-3	246	40	16.2602
siSETDB2-3-4	218	36	16.5138
siSETDB2-3-5	183	38	20.765

## Sheet: Table S6
Table S6: The cell count and the the percentage of abnormal nuclear cell in Fig.1F
Name	Total	Cells with > 1 nuclei	Percentage（%）
NC+Vector-1	84	7	8.33333
NC+Vector-2	148	9	6.08108
NC+Vector-3	115	7	6.08696
NC+Vector-4	183	15	8.19672
siSETDB2-1+3+Vector-1	119	16	13.4454
siSETDB2-1+3+Vector-2	105	15	13.0435
siSETDB2-1+3+Vector-3	86	8	9.30233
siSETDB2-1+3+Vector-4	98	15	15.3061
siSETDB2-1+3+rSETDB2-1	117	10	8.54701
siSETDB2-1+3+rSETDB2-2	169	10	5.91716
siSETDB2-1+3+rSETDB2-3	175	14	8
siSETDB2-1+3+rSETDB2-4	159	11	6.91824

## Sheet: Table S7
Table S7: The cell count and the the percentage of abnormal nuclear cell in Fig.2C
Name	Total	Cells with > 1 nuclei	Percentage（%）
NC+Vector-1	47	3	6.38298
NC+Vector-2	69	3	4.34783
NC+Vector-3	63	4	6.34921
NC+Vector-4	71	3	4.22535
siSETDB2-1+3+Vector-1	69	8	11.5942
siSETDB2-1+3+Vector-2	70	6	8.57143
siSETDB2-1+3+Vector-3	43	6	13.9535
siSETDB2-1+3+Vector-4	73	8	10.9589
siSETDB2-1+3+GFP-SETDB2-WT-1	72	6	8.33333
siSETDB2-1+3+GFP-SETDB2-WT-2	51	3	5.88235
siSETDB2-1+3+GFP-SETDB2-WT-3	41	3	7.31707
siSETDB2-1+3+GFP-SETDB2-WT-4	45	3	6.66667
siSETDB2-1+3+GFP-SETDB2-2GA-1	110	5	4.54545
siSETDB2-1+3+GFP-SETDB2-2GA-2	78	4	5.12821
siSETDB2-1+3+GFP-SETDB2-2GA-3	59	4	6.77966
siSETDB2-1+3+GFP-SETDB2-2GA-4	48	3	6.25
